# Supplementary material for: A Mixture of Fermented Schizandrae Fructus Pomace and Hoveniae Semen cum Fructus Extracts Synergistically Protects against Oxidative Stress-Mediated Liver Injury
Source: Antioxidants (Basel). 2023 Aug 3;12(8):1556. doi: 10.3390/antiox12081556 (PMC10451536; doi:10.3390/antiox12081556)
Supplement: Supplementary file 1 [file antioxidants-12-01556-s001.zip]

Archive with 1 entries (1 files):
- antioxidants-2522800-supplementary.pdf
